# Supplementary material for: 5,5′-Di-4-pyridyl-2,2′-(p-phenyl­ene)di-1,3,4-oxadiazole
Source: Acta Crystallogr Sect E Struct Rep Online. 2009 Nov 28;65(Pt 12):o3273. doi: 10.1107/S1600536809050557 (PMC2971886; doi:10.1107/S1600536809050557)
Supplement: Supplementary file 2 [file e-65-o3273-Isup2.hkl]

# 
# h,k,l, Fc-squared, Fo-squared, sigma(Fo-squared) and status flag 
# 
data_I
_shelx_title ' P21c in P2(1)/n' 
_shelx_refln_list_code          4 
_shelx_F_calc_maximum      129.15 
_exptl_crystal_F_000       380.00 
_reflns_d_resolution_high  0.8090 
 
loop_ 
 _symmetry_equiv_pos_as_xyz 
 'x, y, z' 
 '-x+1/2, y+1/2, -z+1/2' 
 '-x, -y, -z' 
 'x-1/2, -y-1/2, z-1/2' 
 
_cell_length_a     6.2424 
_cell_length_b     7.6969 
_cell_length_c    17.7321 
_cell_angle_alpha  90.000 
_cell_angle_beta   96.635 
_cell_angle_gamma  90.000 
 
_shelx_F_squared_multiplier     1.000 
 
loop_ 
 _refln_index_h 
 _refln_index_k 
 _refln_index_l 
 _refln_F_squared_calc 
 _refln_F_squared_meas 
 _refln_F_squared_sigma 
 _refln_observed_status 
   2   0   0      638.54      589.18     10.76 o 
   4   0   0       39.25       46.70      4.51 o 
   6   0   0      386.95      348.41     13.89 o 
   1   1   0      846.61      824.02      5.85 o 
   2   1   0        2.10        0.75      0.79 o 
   3   1   0      136.34      152.37     11.72 o 
   4   1   0      214.34      219.19      6.13 o 
   5   1   0       41.60       54.03      6.51 o 
   6   1   0        7.38        8.37      2.23 o 
   7   1   0       26.07       34.23      3.66 o 
   0   2   0       67.34      104.93      2.00 o 
   1   2   0     8368.72     8853.04     42.93 o 
   2   2   0      134.97      158.49      2.50 o 
   3   2   0       64.80       65.71      2.31 o 
   4   2   0      374.36      378.43      6.85 o 
   5   2   0       76.55       74.18      3.77 o 
   6   2   0       51.65       48.36      4.28 o 
   7   2   0       39.27       31.30      3.94 o 
   1   3   0       26.07       24.91      1.35 o 
   2   3   0      482.69      516.41      4.90 o 
   3   3   0      111.96      111.99      2.59 o 
   4   3   0       30.29       34.93      2.27 o 
   5   3   0       44.49       39.88      3.11 o 
   6   3   0        0.79       -1.39      1.83 o 
   7   3   0       21.72       23.85      3.54 o 
   0   4   0      170.24      169.38      5.64 o 
   1   4   0       83.80       92.98      1.78 o 
   2   4   0     1071.15     1057.27      8.71 o 
   3   4   0       40.71       35.24      2.40 o 
   4   4   0       26.33       26.78      2.38 o 
   5   4   0       50.97       48.63      3.03 o 
   6   4   0        0.01        0.38      2.51 o 
   1   5   0      127.60      125.21      4.11 o 
   2   5   0       17.54       14.61      1.60 o 
   3   5   0        0.41       -1.58      2.08 o 
   4   5   0        4.84        6.06      2.05 o 
   5   5   0        0.00       -0.31      1.89 o 
   6   5   0        0.04        2.78      2.82 o 
   0   6   0        9.90        6.95      2.69 o 
   1   6   0        3.23        0.91      2.57 o 
   2   6   0      120.83      131.86      6.10 o 
   3   6   0       45.71       52.80      4.70 o 
   4   6   0       74.85       73.98      5.56 o 
   5   6   0        0.38        4.98      6.25 o 
   1   7   0        3.43        2.84      3.73 o 
   2   7   0       26.30       21.73      3.74 o 
   3   7   0        0.19        0.61      2.58 o 
   4   7   0        1.13       -1.29      6.60 o 
   5   7   0        3.52        5.67      3.55 o 
   0   8   0        5.50        2.78      3.47 o 
   1   8   0        2.11        1.66      2.11 o 
   2   8   0        5.59        4.46      3.13 o 
   3   8   0        0.37       -2.57      2.82 o 
   4   8   0       18.14       14.82     12.85 o 
   1   9   0       18.05       20.88      3.92 o 
   2   9   0        0.23        1.02      2.23 o 
  -7   0   1      194.33      193.83     20.22 o 
  -5   0   1      224.02      231.92     10.24 o 
  -3   0   1       66.54       82.28      4.69 o 
  -1   0   1      587.39      484.16      7.64 o 
   1   0   1       57.37       43.40      2.08 o 
   3   0   1      751.33      721.64     14.41 o 
   5   0   1        0.29       -2.08      2.08 o 
   7   0   1        6.40       -0.52      3.47 o 
  -7   1   1        1.54        1.30      2.10 o 
  -6   1   1       10.36       10.15      2.32 o 
  -5   1   1       45.85       42.57      3.80 o 
  -4   1   1       53.97       62.92      7.20 o 
  -3   1   1      716.64      755.42     10.49 o 
  -2   1   1       35.29       27.65      2.19 o 
  -1   1   1      406.18      383.73      3.49 o 
   0   1   1        9.78       15.29      0.58 o 
   1   1   1        3.87        0.92      0.51 o 
   2   1   1      399.05      363.83      4.71 o 
   3   1   1      171.82      199.26      8.94 o 
   4   1   1       67.55       59.31      3.55 o 
   5   1   1      199.29      189.23     10.42 o 
   6   1   1      234.94      243.06     10.33 o 
   7   1   1       29.30       36.71      3.74 o 
  -7   2   1       23.77       25.54      3.37 o 
  -6   2   1       64.24       62.89      5.13 o 
  -5   2   1        4.25        0.48      1.63 o 
  -4   2   1       10.32       11.20      1.80 o 
  -3   2   1      101.63      109.91      2.80 o 
  -2   2   1        1.35        0.11      0.55 o 
  -1   2   1    16678.79    17174.53     94.50 o 
   0   2   1     2672.34     2905.85     20.07 o 
   1   2   1     2987.47     3054.02     16.18 o 
   2   2   1       32.26       40.18      1.39 o 
   3   2   1        6.62        6.94      1.32 o 
   4   2   1        0.44        2.29      1.71 o 
   5   2   1      256.14      252.65      6.33 o 
   6   2   1        1.67        3.51      2.00 o 
   7   2   1       32.68       38.15      3.90 o 
  -7   3   1        3.66        2.32      2.40 o 
  -6   3   1        1.17        0.79      1.87 o 
  -5   3   1       38.09       40.55      5.10 o 
  -4   3   1        5.25       10.37      1.78 o 
  -3   3   1        0.96        1.13      1.13 o 
  -2   3   1     1430.64     1405.22      9.39 o 
  -1   3   1      210.06      192.46      2.30 o 
   0   3   1      277.81      295.96      3.93 o 
   1   3   1      649.35      641.46      5.46 o 
   2   3   1        3.23        7.21      1.02 o 
   3   3   1        0.10       -0.50      0.78 o 
   4   3   1      192.34      193.54      4.44 o 
   5   3   1       36.62       35.65      3.01 o 
   6   3   1       12.78       13.99      2.63 o 
   7   3   1        0.28        0.09      2.24 o 
  -6   4   1        8.89       11.80      3.29 o 
  -5   4   1      134.88      120.72      5.09 o 
  -4   4   1        1.17       -1.14      1.48 o 
  -3   4   1        8.35       11.08      1.24 o 
  -2   4   1     1866.79     1813.51     11.75 o 
  -1   4   1      155.11      146.08      3.01 o 
   0   4   1        0.22        1.16      1.18 o 
   1   4   1     1094.94     1155.81      8.07 o 
   2   4   1      283.48      289.36      3.79 o 
   3   4   1      242.54      246.91      4.01 o 
   4   4   1       74.75       76.83      3.16 o 
   5   4   1       24.63       22.30      2.36 o 
   6   4   1        5.06        2.52      2.82 o 
  -6   5   1       11.78       12.01      6.25 o 
  -5   5   1        0.86        1.47      2.04 o 
  -4   5   1        0.55       -1.35      1.76 o 
  -3   5   1       33.02       32.21      2.73 o 
  -2   5   1       22.10       23.21      1.81 o 
  -1   5   1      441.42      459.20      7.50 o 
   0   5   1       32.80       29.81      2.51 o 
   1   5   1      213.25      223.74      5.31 o 
   2   5   1      157.00      147.65      3.59 o 
   3   5   1       42.88       43.72      2.45 o 
   4   5   1       46.26       37.30      3.55 o 
   5   5   1       10.61       12.02      2.51 o 
   6   5   1       11.61        8.76      7.81 o 
  -5   6   1        0.18       -3.29      4.17 o 
  -4   6   1       21.63       12.77      3.41 o 
  -3   6   1      374.63      361.53     13.11 o 
  -2   6   1        2.61        5.19      2.69 o 
  -1   6   1        4.90        6.29      2.07 o 
   0   6   1       54.15       52.68      2.76 o 
   1   6   1        3.47        3.22      1.90 o 
   2   6   1        0.09        0.88      1.86 o 
   3   6   1      128.51      133.55     12.93 o 
   4   6   1       24.24       23.26      3.85 o 
   5   6   1        2.80        1.02      2.88 o 
  -5   7   1        0.21       -2.79      2.79 o 
  -4   7   1        6.22        6.86      4.51 o 
  -3   7   1        2.40       -0.81      2.57 o 
  -2   7   1        2.53        1.46      2.50 o 
  -1   7   1       12.07       12.82      3.06 o 
   0   7   1      180.08      165.85      4.77 o 
   1   7   1        7.88        6.33      2.39 o 
   2   7   1        2.20        2.10      2.50 o 
   3   7   1       29.09       27.46      5.99 o 
   4   7   1        1.17        0.48      2.79 o 
   5   7   1        0.13        0.85      3.39 o 
  -4   8   1       39.70       31.93      5.21 o 
  -3   8   1       29.92       36.57      5.12 o 
  -2   8   1        1.99       -1.12      2.63 o 
  -1   8   1        0.21       -1.86      1.86 o 
   0   8   1        5.70        3.90      2.09 o 
   1   8   1        1.46        2.43      2.14 o 
   2   8   1        6.80        6.05      3.04 o 
   3   8   1       47.00       41.52      5.21 o 
   4   8   1        3.18        0.97      3.37 o 
  -2   9   1        0.45       -0.74      3.13 o 
  -1   9   1       21.15       15.94      4.58 o 
   0   9   1        6.38        8.38      3.13 o 
   1   9   1        0.32        2.05      2.57 o 
   2   9   1        8.79        9.02      2.91 o 
  -6   0   2        0.23        0.18      2.08 o 
  -4   0   2        0.74        3.82      2.43 o 
  -2   0   2      568.47      556.80      7.30 o 
   0   0   2     4475.82     4282.43     46.18 o 
   4   0   2        4.91        2.95      2.26 o 
   6   0   2      139.67      156.41      9.55 o 
  -7   1   2        1.17       -1.69      1.96 o 
  -6   1   2        7.98        4.02      1.97 o 
  -5   1   2        2.66        2.84      2.19 o 
  -4   1   2      395.78      393.40      6.78 o 
  -3   1   2     1372.29     1415.92     13.11 o 
  -2   1   2      830.10      859.74      7.47 o 
  -1   1   2     6424.91     6799.69     36.87 o 
   0   1   2     2241.21     2220.57     34.96 o 
   1   1   2     2452.64     2352.14     20.16 o 
   2   1   2      204.23      191.45      3.44 o 
   3   1   2      636.50      624.27      9.45 o 
   4   1   2      192.20      200.05      9.72 o 
   5   1   2       30.60       24.54      3.91 o 
   6   1   2      156.22      165.46      7.29 o 
   7   1   2        2.06       -0.67      2.52 o 
  -7   2   2        0.09       -2.06      2.06 o 
  -6   2   2       99.79       98.18      4.71 o 
  -5   2   2       28.17       33.05      3.67 o 
  -4   2   2        0.18        1.33      1.42 o 
  -3   2   2       41.52       35.26      2.23 o 
  -2   2   2       26.58       24.73      1.30 o 
  -1   2   2     2111.97     2343.38     14.40 o 
   0   2   2     2651.38     2803.15     14.95 o 
   1   2   2      300.81      296.65      3.03 o 
   2   2   2      683.43      685.42      6.29 o 
   3   2   2       10.85       11.39      1.70 o 
   4   2   2        2.34        3.32      2.17 o 
   5   2   2      238.36      253.70      7.67 o 
   6   2   2       21.99       25.82      5.88 o 
   7   2   2        6.61        5.60      2.39 o 
  -7   3   2        5.79        4.45      4.32 o 
  -6   3   2        2.05        1.85      1.99 o 
  -5   3   2       81.38       82.63      3.96 o 
  -4   3   2       25.22       27.59      2.13 o 
  -3   3   2       45.30       47.87      2.57 o 
  -2   3   2     1457.67     1506.88      9.86 o 
  -1   3   2      310.88      310.63      3.01 o 
   0   3   2       46.82       33.87      1.80 o 
   1   3   2      545.69      517.72      4.50 o 
   2   3   2      216.10      238.49      3.30 o 
   3   3   2        1.04        0.85      0.90 o 
   4   3   2       10.13        9.93      1.68 o 
   5   3   2      379.44      367.48      8.15 o 
   6   3   2       29.01       30.79      3.83 o 
   7   3   2       33.64       30.67      3.74 o 
  -6   4   2        9.16        3.74      2.94 o 
  -5   4   2       19.85       17.50      2.73 o 
  -4   4   2       38.36       43.54      2.59 o 
  -3   4   2        3.91        5.05      1.27 o 
  -2   4   2     1267.27     1269.95     14.00 o 
  -1   4   2        1.10        1.27      1.34 o 
   0   4   2       19.36       14.54      1.22 o 
   1   4   2        7.53        7.01      0.85 o 
   2   4   2      149.43      146.01      2.78 o 
   3   4   2        0.04        0.31      0.93 o 
   4   4   2      342.46      345.44      5.35 o 
   5   4   2       11.72       10.08      2.22 o 
   6   4   2        0.64        3.39      2.82 o 
  -6   5   2       10.41       10.27      3.37 o 
  -5   5   2        3.45        5.90      2.27 o 
  -4   5   2        5.82        5.27      1.99 o 
  -3   5   2        6.78        3.08      3.04 o 
  -2   5   2      268.77      269.50      5.72 o 
  -1   5   2       14.71       15.03      1.68 o 
   0   5   2        7.56        9.59      1.13 o 
   1   5   2       55.32       56.53      3.07 o 
   2   5   2        7.76        7.49      1.42 o 
   3   5   2       82.67       89.07      3.29 o 
   4   5   2      136.63      142.57      5.31 o 
   5   5   2        6.69        5.67      2.30 o 
   6   5   2       12.80       13.01      3.66 o 
  -5   6   2        5.03       11.63      3.55 o 
  -4   6   2       22.59       22.57      3.88 o 
  -3   6   2      314.53      294.11      9.27 o 
  -2   6   2        6.68        4.99      2.64 o 
  -1   6   2       47.90       52.75      6.86 o 
   0   6   2       51.88       51.10      2.72 o 
   1   6   2        0.13        0.62      1.77 o 
   2   6   2       90.30       83.51      3.98 o 
   3   6   2       32.90       35.19      4.05 o 
   4   6   2       18.66       17.75      4.95 o 
   5   6   2        2.14        5.38      3.07 o 
  -5   7   2        0.30        1.58      3.18 o 
  -4   7   2        0.12        3.17      5.47 o 
  -3   7   2        8.31        7.99      3.36 o 
  -2   7   2        0.53        1.27      2.50 o 
  -1   7   2       33.03       28.73      3.87 o 
   0   7   2       10.43        8.11      2.73 o 
   1   7   2        0.61       -0.52      1.47 o 
   2   7   2        4.08        1.64      2.51 o 
   3   7   2       30.58       36.40      4.45 o 
   4   7   2        0.59        0.60      2.76 o 
   5   7   2        0.57       -1.62      3.01 o 
  -4   8   2       33.16       30.57      5.24 o 
  -3   8   2        8.35        2.37      3.43 o 
  -2   8   2        0.32        0.07      2.87 o 
  -1   8   2       17.19       16.47      2.78 o 
   0   8   2       10.09        7.67      2.46 o 
   1   8   2       13.10       12.37      3.02 o 
   2   8   2        5.56        4.62      3.11 o 
   3   8   2        0.29       -0.63      3.06 o 
   4   8   2        1.08        2.64      3.24 o 
  -2   9   2        0.28       -0.94      3.17 o 
  -1   9   2        0.26       -0.90      2.11 o 
   0   9   2        5.65        4.17      2.95 o 
   1   9   2        1.63        1.17      2.76 o 
   2   9   2        7.13        9.20      2.76 o 
  -7   0   3       79.89       78.81      8.33 o 
  -5   0   3        0.17        0.03      1.73 o 
  -3   0   3      280.56      276.42      5.75 o 
  -1   0   3     4808.00     5120.20     55.72 o 
   1   0   3     1290.10     1266.03     20.66 o 
   3   0   3      471.19      439.20     11.11 o 
   5   0   3      239.15      247.37     10.59 o 
   7   0   3       12.69       24.82      6.08 o 
  -7   1   3        0.49        0.04      2.10 o 
  -6   1   3       11.30        9.99      2.32 o 
  -5   1   3       19.82       23.46      2.65 o 
  -4   1   3      118.31      109.85      3.73 o 
  -3   1   3       33.81       31.98      1.94 o 
  -2   1   3       24.30       26.97      1.34 o 
  -1   1   3     3671.32     3737.19     29.42 o 
   0   1   3     3294.66     3428.13     26.40 o 
   1   1   3      123.98       99.55      2.31 o 
   2   1   3      429.95      394.95      6.49 o 
   3   1   3        5.21        3.03      1.28 o 
   4   1   3       16.06       16.34      2.33 o 
   5   1   3        7.49        6.20      2.27 o 
   6   1   3       78.16       83.27      5.27 o 
   7   1   3        2.97        6.96      3.01 o 
  -7   2   3        2.07        1.01      2.30 o 
  -6   2   3       13.35       10.03      2.37 o 
  -5   2   3        0.73       -1.58      1.58 o 
  -4   2   3       29.44       30.39      2.32 o 
  -3   2   3       60.19       74.36      2.46 o 
  -2   2   3      919.45      869.62      7.57 o 
  -1   2   3       57.20       51.33      1.57 o 
   0   2   3      113.24      117.44      1.70 o 
   1   2   3      690.36      683.05      5.71 o 
   2   2   3      118.01      114.59      2.45 o 
   3   2   3        3.09        0.34      0.82 o 
   4   2   3      272.87      263.28      7.90 o 
   5   2   3        2.69       -0.27      2.60 o 
   6   2   3        4.21        3.99      2.57 o 
   7   2   3        0.49        2.16      2.20 o 
  -7   3   3        0.86        1.08      2.38 o 
  -6   3   3        3.53        7.82      2.27 o 
  -5   3   3       63.68       59.35      3.88 o 
  -4   3   3        6.25       10.59      1.65 o 
  -3   3   3       16.59       14.91      1.48 o 
  -2   3   3     1338.93     1331.83     10.40 o 
  -1   3   3      169.91      173.25      2.14 o 
   0   3   3      184.50      177.34      2.20 o 
   1   3   3      174.71      184.69      2.63 o 
   2   3   3      408.98      396.80      4.47 o 
   3   3   3       58.86       66.29      2.40 o 
   4   3   3        6.66        4.93      1.41 o 
   5   3   3        4.32        0.64      1.66 o 
   6   3   3       43.03       49.95      3.93 o 
   7   3   3       25.37       28.84      5.20 o 
  -6   4   3        0.03       -2.20      2.20 o 
  -5   4   3       10.97       13.25      2.54 o 
  -4   4   3        8.05        7.52      2.19 o 
  -3   4   3      106.75      102.27      6.61 o 
  -2   4   3      809.50      864.06      6.82 o 
  -1   4   3       88.30       85.88      2.43 o 
   0   4   3       51.24       46.98      1.86 o 
   1   4   3      126.27      134.40      2.41 o 
   2   4   3       14.32       17.01      1.26 o 
   3   4   3      106.17      105.67      4.02 o 
   4   4   3      185.15      192.11      4.09 o 
   5   4   3        0.17       -1.39      1.51 o 
   6   4   3        3.77        3.99      2.16 o 
  -6   5   3       15.54       23.50      4.33 o 
  -5   5   3        9.83        8.53      3.35 o 
  -4   5   3       13.82        8.92      2.24 o 
  -3   5   3       72.21       79.29      3.82 o 
  -2   5   3       78.17       68.62      4.96 o 
  -1   5   3       13.94       11.25      1.48 o 
   0   5   3        0.30        1.01      0.92 o 
   1   5   3       47.75       44.32      2.68 o 
   2   5   3       12.14       14.48      2.17 o 
   3   5   3        3.17        5.18      1.57 o 
   4   5   3      137.56      144.71      5.05 o 
   5   5   3        0.62        2.69      2.19 o 
   6   5   3        0.60       -2.58      2.58 o 
  -5   6   3        1.15        2.15      2.09 o 
  -4   6   3        1.11        1.44      2.86 o 
  -3   6   3      119.45      128.59      7.03 o 
  -2   6   3        1.19        0.37      2.39 o 
  -1   6   3       45.10       42.39      9.98 o 
   0   6   3       45.10       38.71      2.58 o 
   1   6   3       21.24       23.37      2.63 o 
   2   6   3        1.13        2.90      3.16 o 
   3   6   3      102.47       97.78      5.63 o 
   4   6   3        8.91        8.40      3.01 o 
   5   6   3       20.64       26.36     10.16 o 
  -5   7   3        5.36        2.13      3.29 o 
  -4   7   3       42.10       38.83      5.16 o 
  -3   7   3       12.49       11.11      6.08 o 
  -2   7   3       33.67       32.58      7.99 o 
  -1   7   3       22.62       27.53      5.29 o 
   0   7   3        7.15        5.26      2.11 o 
   1   7   3        1.82        1.01      1.54 o 
   2   7   3       14.38       16.98      2.72 o 
   3   7   3      126.12      137.40     13.02 o 
   4   7   3        0.26       -0.25      2.71 o 
  -4   8   3       50.43       51.10      6.07 o 
  -3   8   3        0.45        0.20      2.94 o 
  -2   8   3        0.18       -2.59      2.59 o 
  -1   8   3        0.33        0.77      1.95 o 
   0   8   3        4.20        2.30      2.07 o 
   1   8   3        2.79        1.67      2.13 o 
   2   8   3       53.58       58.33      5.26 o 
   3   8   3        6.71        2.69      5.29 o 
  -2   9   3        0.00        0.16      3.33 o 
  -1   9   3       25.48       22.91      3.50 o 
   0   9   3        8.30        6.02      2.55 o 
   1   9   3        1.79       -1.22      2.58 o 
   2   9   3       35.23       25.85      4.41 o 
  -6   0   4        0.54       -1.26      1.75 o 
  -4   0   4      824.72      891.49     12.75 o 
  -2   0   4      189.22      209.22     12.15 o 
   0   0   4     2704.22     2703.61     22.68 o 
   4   0   4        0.22        1.74      2.08 o 
   6   0   4        2.55        3.65      3.47 o 
  -7   1   4        0.00       -3.04      3.04 o 
  -6   1   4        0.07       -1.23      1.66 o 
  -5   1   4       36.93       32.12      2.58 o 
  -4   1   4      139.56      136.79      3.29 o 
  -3   1   4       23.73       20.36      1.30 o 
  -2   1   4       13.66       10.86      1.08 o 
  -1   1   4      375.81      397.25      4.11 o 
   0   1   4      176.36      128.34      2.06 o 
   1   1   4      271.32      243.21      3.69 o 
   2   1   4      110.96       99.61      3.43 o 
   3   1   4       51.68       61.19      3.07 o 
   4   1   4      314.42      315.26      7.67 o 
   5   1   4      436.26      466.10     10.59 o 
   6   1   4       40.41       35.76      8.68 o 
   7   1   4        1.60       -0.53      2.78 o 
  -7   2   4        2.12        0.95      2.27 o 
  -6   2   4        9.46        7.07      2.29 o 
  -5   2   4       25.14       24.42      2.59 o 
  -4   2   4        9.90       12.61      2.63 o 
  -3   2   4      427.76      441.82      5.78 o 
  -2   2   4      201.97      207.12      3.93 o 
  -1   2   4      898.84      868.97      7.03 o 
   0   2   4      354.14      354.78      3.72 o 
   1   2   4       19.43       19.32      1.35 o 
   2   2   4        7.64        6.89      0.96 o 
   3   2   4      216.21      205.50      4.50 o 
   4   2   4       58.65       60.32      3.74 o 
   5   2   4       33.91       33.97      3.50 o 
   6   2   4        4.26        0.18      2.20 o 
   7   2   4        2.93        3.38      2.88 o 
  -7   3   4        2.67        2.57      2.49 o 
  -6   3   4        2.80        2.78      2.00 o 
  -5   3   4       19.60       19.82      3.27 o 
  -4   3   4      113.14      107.77      3.61 o 
  -3   3   4      166.76      173.14      3.75 o 
  -2   3   4      390.49      385.48      6.39 o 
  -1   3   4       63.86       60.07      1.75 o 
   0   3   4        5.51        7.18      0.82 o 
   1   3   4       86.70       77.77      1.84 o 
   2   3   4      123.95      127.64      3.31 o 
   3   3   4      281.24      266.35      4.53 o 
   4   3   4      180.30      171.53      5.82 o 
   5   3   4        0.43        1.48      1.84 o 
   6   3   4        0.49       -0.02      1.81 o 
  -6   4   4       16.16       19.02      3.91 o 
  -5   4   4       21.32       20.77      2.84 o 
  -4   4   4        0.34        0.01      1.86 o 
  -3   4   4      163.58      166.56      4.96 o 
  -2   4   4       77.22       76.82      3.28 o 
  -1   4   4      130.17      129.89      2.93 o 
   0   4   4      141.64      145.98      3.09 o 
   1   4   4      178.83      175.75      2.78 o 
   2   4   4        6.24        6.43      1.11 o 
   3   4   4       28.14       29.30      1.78 o 
   4   4   4      191.43      192.04      4.14 o 
   5   4   4       17.69       22.70      2.98 o 
   6   4   4        1.10        1.44      2.73 o 
  -6   5   4        1.04        0.80      3.04 o 
  -5   5   4        0.00       -1.18      2.45 o 
  -4   5   4        8.29        6.62      2.91 o 
  -3   5   4      622.09      592.98      9.55 o 
  -2   5   4        0.11       -0.20      2.37 o 
  -1   5   4       67.78       69.42      3.04 o 
   0   5   4       12.99       13.16      1.32 o 
   1   5   4       82.61       88.73      2.82 o 
   2   5   4       24.60       25.63      2.46 o 
   3   5   4      119.11      118.33      3.70 o 
   4   5   4        4.56        2.69      1.53 o 
   5   5   4       20.21       25.05      3.12 o 
   6   5   4        0.21        0.39      2.76 o 
  -5   6   4        1.35        0.89      2.04 o 
  -4   6   4        8.14        4.54      2.24 o 
  -3   6   4       11.64       16.08      4.60 o 
  -2   6   4        9.63        9.67      2.87 o 
  -1   6   4       19.50       28.13      3.78 o 
   0   6   4        3.22        1.93      1.53 o 
   1   6   4       45.68       44.61      5.81 o 
   2   6   4       85.43       85.03      4.02 o 
   3   6   4       12.58       16.59      3.75 o 
   4   6   4       16.91       15.13      3.50 o 
   5   6   4        6.73        1.36      2.34 o 
  -5   7   4        1.29       -0.48      2.99 o 
  -4   7   4       54.23       40.86      8.25 o 
  -3   7   4        0.84        2.47      2.82 o 
  -2   7   4       17.80       16.72      7.29 o 
  -1   7   4        0.72       -1.56      2.25 o 
   0   7   4       33.73       27.63      2.99 o 
   1   7   4        0.01       -0.26      1.51 o 
   2   7   4       20.72       16.98      3.57 o 
   3   7   4       37.28       41.06      4.65 o 
   4   7   4        0.79        2.07      2.57 o 
  -4   8   4       14.53       14.58      4.54 o 
  -3   8   4        2.95       -1.72      3.18 o 
  -2   8   4        1.07       -1.36      2.83 o 
  -1   8   4       44.48       40.07      3.92 o 
   0   8   4        6.25        3.00      2.21 o 
   1   8   4       14.98       17.35      3.05 o 
   2   8   4        1.26       -0.58      2.69 o 
   3   8   4        0.51       -0.09      3.07 o 
  -2   9   4        0.59        2.84      3.42 o 
  -1   9   4        3.64        5.88      2.53 o 
   0   9   4        0.38        4.57      2.54 o 
   1   9   4        1.75       -1.08      2.54 o 
  -7   0   5       13.16        9.72      5.03 o 
  -5   0   5       12.07       15.42      2.57 o 
  -3   0   5        7.54        8.35      1.63 o 
  -1   0   5      364.51      334.54      5.21 o 
   1   0   5      935.31      954.17     10.97 o 
   3   0   5        3.14        3.65      1.91 o 
   5   0   5      361.31      361.25     13.37 o 
   7   0   5       11.31       14.93      5.38 o 
  -7   1   5        1.44        2.84      2.88 o 
  -6   1   5        8.01        8.28      2.61 o 
  -5   1   5       12.06       14.57      2.45 o 
  -4   1   5      135.82      132.26      3.32 o 
  -3   1   5       72.14       84.04      2.91 o 
  -2   1   5        6.06       10.22      1.16 o 
  -1   1   5       19.26       25.50      1.23 o 
   0   1   5       58.50       59.07      1.62 o 
   1   1   5       13.48       12.12      1.34 o 
   2   1   5      418.70      410.60      7.35 o 
   3   1   5      301.98      302.92      7.20 o 
   4   1   5       48.97       54.44      3.62 o 
   5   1   5        1.11        2.30      1.90 o 
   6   1   5       13.53        7.34      2.67 o 
   7   1   5        1.30       -1.18      2.45 o 
  -7   2   5        0.00       -0.77      2.21 o 
  -6   2   5        1.67        1.47      2.03 o 
  -5   2   5       82.44       78.69      3.79 o 
  -4   2   5       58.36       63.41      3.08 o 
  -3   2   5      265.90      258.43      4.43 o 
  -2   2   5       28.88       27.38      1.53 o 
  -1   2   5       62.49       54.64      1.98 o 
   0   2   5       82.67       79.94      1.91 o 
   1   2   5      869.21      907.00     10.12 o 
   2   2   5      214.63      216.14      3.49 o 
   3   2   5      372.80      380.98      6.37 o 
   4   2   5       20.74       16.96      2.51 o 
   5   2   5        1.50        1.79      1.83 o 
   6   2   5       33.86       40.34      4.35 o 
   7   2   5        1.49       -1.22      2.69 o 
  -7   3   5       11.79       14.33      3.87 o 
  -6   3   5        3.57        6.92      2.90 o 
  -5   3   5       13.76       14.49      2.37 o 
  -4   3   5       72.02       62.87      3.61 o 
  -3   3   5       10.23       11.55      1.83 o 
  -2   3   5      132.61      147.25      4.30 o 
  -1   3   5        0.26        0.27      0.64 o 
   0   3   5        0.32        0.17      0.53 o 
   1   3   5        0.57        1.19      0.74 o 
   2   3   5       25.64       27.84      1.57 o 
   3   3   5      190.30      197.64      4.04 o 
   4   3   5      334.58      335.91      8.16 o 
   5   3   5        3.26        3.12      2.09 o 
   6   3   5       28.91       25.12      3.83 o 
  -6   4   5       24.26       22.00      4.03 o 
  -5   4   5       10.30       10.24      2.66 o 
  -4   4   5        4.04        2.70      1.97 o 
  -3   4   5       74.32       80.71      4.50 o 
  -2   4   5      137.56      143.07      4.32 o 
  -1   4   5       23.49       22.51      1.48 o 
   0   4   5       69.52       70.05      2.25 o 
   1   4   5        5.32        5.85      0.89 o 
   2   4   5       36.60       35.59      1.70 o 
   3   4   5       69.50       69.09      2.48 o 
   4   4   5        3.04        0.71      1.21 o 
   5   4   5        0.38        1.42      1.67 o 
   6   4   5        1.30        1.39      2.41 o 
  -6   5   5       17.53       20.08      4.05 o 
  -5   5   5        2.79        1.67      2.12 o 
  -4   5   5       20.73       18.90      3.44 o 
  -3   5   5        0.54        0.46      1.87 o 
  -2   5   5        2.33        1.82      1.70 o 
  -1   5   5        5.74        6.51      1.94 o 
   0   5   5       91.32       96.75      3.04 o 
   1   5   5       17.15       18.20      1.68 o 
   2   5   5       51.47       53.84      2.48 o 
   3   5   5      215.07      226.65      5.98 o 
   4   5   5        2.19        3.83      1.58 o 
   5   5   5        0.65        0.97      2.34 o 
   6   5   5       13.00       16.04      3.91 o 
  -5   6   5        3.14       -0.69      2.07 o 
  -4   6   5       33.35       30.23      3.80 o 
  -3   6   5       19.52       14.95      2.48 o 
  -2   6   5       99.96      106.34      5.73 o 
  -1   6   5       23.57       22.75      3.46 o 
   0   6   5        0.68        2.00      1.89 o 
   1   6   5       13.84       17.15      3.06 o 
   2   6   5       59.98       67.15      3.67 o 
   3   6   5       53.48       61.13      3.73 o 
   4   6   5        2.89        0.34      6.86 o 
   5   6   5       21.52       25.69      6.77 o 
  -5   7   5        7.67        9.37      3.81 o 
  -4   7   5       54.44       53.26      5.75 o 
  -3   7   5       25.32       33.61      4.59 o 
  -2   7   5       73.77       78.67      5.71 o 
  -1   7   5       10.99       10.95      3.17 o 
   0   7   5        4.96        1.07      1.91 o 
   1   7   5       58.92       57.40      3.79 o 
   2   7   5       22.79       21.22      2.87 o 
   3   7   5        3.70        0.92      2.82 o 
   4   7   5        2.81       -1.39      3.82 o 
  -3   8   5        3.68        3.55      3.24 o 
  -2   8   5        4.67       -2.01      4.69 o 
  -1   8   5       17.54       15.68      2.91 o 
   0   8   5        7.67        6.27      2.87 o 
   1   8   5        9.42        6.68      2.40 o 
   2   8   5        0.02       -0.87      2.45 o 
   3   8   5        0.01       -1.63      2.94 o 
  -1   9   5       44.92       45.64      5.16 o 
   0   9   5        5.71        5.84      2.74 o 
   1   9   5        2.02       -1.29      2.69 o 
  -6   0   6       14.77       18.23      4.86 o 
  -4   0   6      139.55      139.37      5.73 o 
  -2   0   6     1234.72     1203.50     23.35 o 
   0   0   6      897.56      869.32     10.00 o 
   2   0   6     2900.90     3054.06     39.58 o 
   4   0   6       10.57        9.72      2.78 o 
   6   0   6        0.78        3.99      3.30 o 
  -7   1   6        1.13        0.17      2.70 o 
  -6   1   6       81.57       84.68      5.00 o 
  -5   1   6       76.69       71.08      3.64 o 
  -4   1   6       68.83       70.39      3.83 o 
  -3   1   6        0.91        0.85      0.91 o 
  -2   1   6      300.20      316.91      6.66 o 
  -1   1   6        0.13        0.68      0.72 o 
   0   1   6      108.21      104.36      1.88 o 
   1   1   6       30.38       27.29      1.58 o 
   2   1   6      930.02      979.17     10.34 o 
   3   1   6       51.84       53.77      3.19 o 
   4   1   6      127.01      136.36      6.34 o 
   5   1   6      125.78      126.30      7.29 o 
   6   1   6       16.07       20.17      6.51 o 
   7   1   6        5.30        4.62      3.01 o 
  -7   2   6        0.34       -2.10      2.10 o 
  -6   2   6       29.20       27.44      3.28 o 
  -5   2   6      130.63      120.80      4.62 o 
  -4   2   6       96.38      103.15      3.93 o 
  -3   2   6       26.43       26.87      1.83 o 
  -2   2   6       41.67       43.47      1.86 o 
  -1   2   6      148.97      167.98      3.41 o 
   0   2   6      137.09      133.91      2.71 o 
   1   2   6      553.30      632.35      5.86 o 
   2   2   6       37.86       40.56      1.73 o 
   3   2   6      122.80      121.95      3.89 o 
   4   2   6      308.60      294.86      7.73 o 
   5   2   6       12.54        2.60      3.04 o 
   6   2   6      111.26      119.76      6.38 o 
  -7   3   6        0.10       -2.76      2.76 o 
  -6   3   6        0.19       -1.77      1.96 o 
  -5   3   6        4.56        4.88      1.97 o 
  -4   3   6      171.32      170.81      5.01 o 
  -3   3   6        9.16        7.95      1.48 o 
  -2   3   6       37.88       35.15      1.80 o 
  -1   3   6      311.97      299.36      4.03 o 
   0   3   6       80.28       82.71      2.16 o 
   1   3   6       31.26       33.81      1.51 o 
   2   3   6        4.71        3.88      1.05 o 
   3   3   6        3.86        4.56      1.23 o 
   4   3   6        1.42        0.00      1.49 o 
   5   3   6       13.76       15.76      2.82 o 
   6   3   6       10.97       12.05      3.13 o 
  -6   4   6       12.99       14.34      3.85 o 
  -5   4   6       37.69       29.71      3.26 o 
  -4   4   6        9.62        6.53      2.10 o 
  -3   4   6       54.28       47.69      3.14 o 
  -2   4   6        0.57        1.79      1.50 o 
  -1   4   6       64.54       58.39      4.16 o 
   0   4   6      497.23      514.83      5.00 o 
   1   4   6       58.21       60.59      1.94 o 
   2   4   6        0.20       -0.65      0.85 o 
   3   4   6       81.84       74.03      2.79 o 
   4   4   6       16.82       12.59      1.81 o 
   5   4   6        1.19        1.65      1.76 o 
   6   4   6       12.02       16.29      2.87 o 
  -6   5   6       14.29       17.06      4.09 o 
  -5   5   6        0.05        0.07      2.12 o 
  -4   5   6       11.99       10.41      2.40 o 
  -3   5   6      207.58      197.20      8.67 o 
  -2   5   6        7.13        6.20      1.94 o 
  -1   5   6       25.77       30.57      2.98 o 
   0   5   6      162.27      158.11      3.38 o 
   1   5   6      113.47      120.79      3.35 o 
   2   5   6      225.64      240.32      4.99 o 
   3   5   6       44.12       48.76      2.68 o 
   4   5   6       26.52       20.20      2.65 o 
   5   5   6        3.30        1.84      2.50 o 
  -5   6   6        0.83       -0.11      2.09 o 
  -4   6   6       23.25       22.34      2.98 o 
  -3   6   6        0.98        0.09      2.19 o 
  -2   6   6       28.11       27.94      3.78 o 
  -1   6   6        0.20       -0.67      2.44 o 
   0   6   6        4.65        6.19      3.14 o 
   1   6   6       32.27       35.82      2.56 o 
   2   6   6       22.65       26.02      2.72 o 
   3   6   6       16.84       18.29      3.31 o 
   4   6   6        0.01       -1.31      2.17 o 
   5   6   6        0.08        2.43      4.34 o 
  -4   7   6        2.32       -0.91      3.01 o 
  -3   7   6        6.06        4.76      3.18 o 
  -2   7   6       69.25       70.52     10.33 o 
  -1   7   6        0.01        2.20      2.75 o 
   0   7   6       51.52       53.80      3.74 o 
   1   7   6        5.55        5.48      2.20 o 
   2   7   6      112.57      117.03      6.96 o 
   3   7   6        2.50        4.10      2.74 o 
   4   7   6        0.66       -0.87      3.99 o 
  -3   8   6        7.07        2.92      3.40 o 
  -2   8   6        1.09        1.18      3.09 o 
  -1   8   6       21.09       22.12      3.16 o 
   0   8   6        0.08       -0.27      2.10 o 
   1   8   6        1.89       -0.70      2.18 o 
   2   8   6       46.20       45.70      6.97 o 
   3   8   6        4.59       -0.52      4.34 o 
  -1   9   6        1.32        3.57      3.38 o 
   0   9   6       10.76       10.95      2.98 o 
   1   9   6       27.10       34.04      3.93 o 
  -7   0   7       20.39       16.14      5.21 o 
  -5   0   7      201.57      195.47      9.72 o 
  -3   0   7      168.37      170.55      4.89 o 
  -1   0   7      220.84      222.01      4.66 o 
   1   0   7        3.32        5.28      1.28 o 
   3   0   7      237.03      240.08      9.03 o 
   5   0   7      493.97      502.73     16.14 o 
  -7   1   7       11.29       11.10      3.37 o 
  -6   1   7        1.91       -2.20      2.20 o 
  -5   1   7      201.26      192.24      5.44 o 
  -4   1   7        0.24       -1.38      1.38 o 
  -3   1   7      389.53      396.44      5.21 o 
  -2   1   7      448.16      460.22      4.60 o 
  -1   1   7       10.17        7.40      0.93 o 
   0   1   7      631.03      630.82      5.89 o 
   1   1   7      300.21      325.35      5.13 o 
   2   1   7      161.70      165.26      3.97 o 
   3   1   7       63.40       68.38      3.62 o 
   4   1   7       42.46       41.49      3.91 o 
   5   1   7       20.24       18.45      2.94 o 
   6   1   7       13.28       17.48      3.36 o 
  -7   2   7        7.17        5.03      3.07 o 
  -6   2   7        0.20       -0.69      2.17 o 
  -5   2   7       19.86       21.36      4.38 o 
  -4   2   7       25.15       31.40      2.55 o 
  -3   2   7      148.76      154.56      3.68 o 
  -2   2   7       43.47       32.47      1.73 o 
  -1   2   7      290.89      303.77      6.54 o 
   0   2   7      540.74      550.15      5.64 o 
   1   2   7      231.05      250.12      3.85 o 
   2   2   7        6.60        7.10      1.05 o 
   3   2   7       37.80       34.18      2.46 o 
   4   2   7       84.76       86.71      4.54 o 
   5   2   7        0.29       -2.46      2.95 o 
   6   2   7       32.83       29.71      4.11 o 
  -7   3   7       27.60       40.30      6.94 o 
  -6   3   7        1.55       -0.51      2.05 o 
  -5   3   7       58.14       57.97      6.63 o 
  -4   3   7       93.13       99.12      3.54 o 
  -3   3   7        5.52        5.58      1.49 o 
  -2   3   7       37.19       36.28      2.16 o 
  -1   3   7      300.15      279.33      4.11 o 
   0   3   7      193.46      210.11      3.47 o 
   1   3   7     1255.32     1263.05     11.55 o 
   2   3   7        9.90       11.84      1.34 o 
   3   3   7      457.81      464.12      7.76 o 
   4   3   7        9.49       12.96      2.05 o 
   5   3   7       15.04       17.31      3.13 o 
   6   3   7       18.18       15.55      3.44 o 
  -6   4   7        2.44        2.95      2.95 o 
  -5   4   7        4.02        5.79      2.33 o 
  -4   4   7       85.93       75.82      4.08 o 
  -3   4   7       50.40       59.57      4.26 o 
  -2   4   7        1.63        5.53      1.80 o 
  -1   4   7       13.64       16.05      2.72 o 
   0   4   7       62.85       53.77      1.78 o 
   1   4   7       41.78       42.81      1.83 o 
   2   4   7        0.07       -0.93      0.93 o 
   3   4   7      179.57      175.55      5.86 o 
   4   4   7       29.49       29.28      2.63 o 
   5   4   7       24.12       23.44      3.44 o 
   6   4   7       26.43       31.89      3.62 o 
  -6   5   7        0.00        0.17      2.94 o 
  -5   5   7       33.17       37.14      4.34 o 
  -4   5   7       19.90       18.04      2.68 o 
  -3   5   7      144.77      138.53      5.14 o 
  -2   5   7       12.95       10.05      2.13 o 
  -1   5   7       30.09       29.96      2.60 o 
   0   5   7       26.15       19.71      2.15 o 
   1   5   7        0.00       -0.01      1.23 o 
   2   5   7        1.15        1.81      1.32 o 
   3   5   7        1.87        4.61      1.82 o 
   4   5   7       34.32       33.51      6.34 o 
   5   5   7        1.03       -0.52      3.47 o 
  -5   6   7        7.10       10.20      6.13 o 
  -4   6   7        0.13       -0.85      2.07 o 
  -3   6   7       33.25       29.37      3.04 o 
  -2   6   7       84.30       80.54      3.96 o 
  -1   6   7       37.44       39.98      4.20 o 
   0   6   7        5.34        5.76      2.06 o 
   1   6   7       16.70       17.99      3.86 o 
   2   6   7       44.66       40.90      3.99 o 
   3   6   7        2.28        0.69      2.21 o 
   4   6   7       12.92       13.88      3.37 o 
   5   6   7       25.72       28.47      6.60 o 
  -4   7   7       22.27       19.75      7.72 o 
  -3   7   7        3.60        2.90      2.92 o 
  -2   7   7       26.54       26.97      4.35 o 
  -1   7   7       63.46       59.38      5.26 o 
   0   7   7        5.55        9.19      2.31 o 
   1   7   7       18.41       16.21      2.80 o 
   2   7   7        4.52        6.88      2.30 o 
   3   7   7        1.23       -0.91      2.45 o 
   4   7   7        1.23        4.34      4.69 o 
  -3   8   7        0.02       -0.87      5.90 o 
  -2   8   7       25.25       23.23      5.29 o 
  -1   8   7       23.14       26.71      3.47 o 
   0   8   7        0.04        1.82      2.24 o 
   1   8   7       10.04        7.01      3.58 o 
   2   8   7        3.41        4.41      3.04 o 
   3   8   7        2.06        3.47      4.69 o 
   0   9   7        1.35        1.09      2.41 o 
  -6   0   8      126.30      151.38      9.89 o 
  -4   0   8        6.05        6.39      2.15 o 
  -2   0   8      283.86      340.59      8.85 o 
   0   0   8      224.46      228.56      5.03 o 
   2   0   8       51.51       66.66      4.69 o 
   4   0   8        0.53       -1.91      2.26 o 
   6   0   8        0.09        1.56      3.30 o 
  -7   1   8        0.56       -2.58      2.58 o 
  -6   1   8      104.93      104.34      5.94 o 
  -5   1   8       76.64       80.72      7.86 o 
  -4   1   8       68.33       70.33      4.05 o 
  -3   1   8       44.10       44.93      2.05 o 
  -2   1   8       93.78       86.03      2.09 o 
  -1   1   8     1099.44     1105.20      7.87 o 
   0   1   8      692.55      698.88      5.74 o 
   1   1   8      565.06      567.90      5.69 o 
   2   1   8      320.23      318.93      5.80 o 
   3   1   8       54.11       58.54      3.62 o 
   4   1   8      325.49      321.86     17.36 o 
   5   1   8       27.76       29.36      3.62 o 
   6   1   8        6.43        3.58      2.67 o 
  -7   2   8       23.51       22.12      6.42 o 
  -6   2   8       19.41       18.80      2.87 o 
  -5   2   8       42.59       48.20      5.95 o 
  -4   2   8       68.16       69.30      4.02 o 
  -3   2   8       30.53       31.42      2.06 o 
  -2   2   8       72.71       67.79      2.37 o 
  -1   2   8      232.56      247.18      3.90 o 
   0   2   8       94.42       89.74      2.38 o 
   1   2   8       26.86       28.75      1.85 o 
   2   2   8       27.12       17.46      2.06 o 
   3   2   8       20.53       21.80      2.80 o 
   4   2   8      257.85      235.92      7.37 o 
   5   2   8        0.26        1.65      1.95 o 
   6   2   8      118.08      129.43     10.42 o 
  -7   3   8        6.14       -0.04      5.64 o 
  -6   3   8       63.93       58.20      5.26 o 
  -5   3   8        0.96       -0.98      1.73 o 
  -4   3   8      393.37      375.10      7.38 o 
  -3   3   8       83.83       83.35      3.31 o 
  -2   3   8      183.09      192.65      3.91 o 
  -1   3   8       95.37       99.81      2.73 o 
   0   3   8      440.77      428.64      5.33 o 
   1   3   8       56.69       60.39      1.88 o 
   2   3   8      176.11      176.74      4.45 o 
   3   3   8       33.31       35.96      2.67 o 
   4   3   8        1.20        2.15      1.61 o 
   5   3   8        0.49        5.45      2.27 o 
   6   3   8       12.03       11.11      3.18 o 
  -6   4   8        5.58        0.78      2.74 o 
  -5   4   8        0.25        1.46      2.09 o 
  -4   4   8       12.27       14.25      2.55 o 
  -3   4   8       63.59       79.01      3.96 o 
  -2   4   8       15.05       13.11      2.22 o 
  -1   4   8       26.20       31.74      2.49 o 
   0   4   8      307.76      319.14      4.18 o 
   1   4   8        5.49        4.77      1.06 o 
   2   4   8        1.69        2.13      1.85 o 
   3   4   8      217.40      219.70      5.57 o 
   4   4   8        3.69        3.02      1.90 o 
   5   4   8        6.60        6.17      2.51 o 
   6   4   8       42.58       52.60      4.24 o 
  -6   5   8        5.74       11.28      4.51 o 
  -5   5   8        7.55        6.71      2.48 o 
  -4   5   8        4.81        5.31      2.19 o 
  -3   5   8       34.06       30.66      3.06 o 
  -2   5   8       95.99      101.65      4.40 o 
  -1   5   8       75.23       77.08      3.67 o 
   0   5   8      101.57      104.55      3.87 o 
   1   5   8        0.34       -1.22      1.22 o 
   2   5   8      136.90      138.09      4.64 o 
   3   5   8        7.04        6.59      1.86 o 
   4   5   8       32.75       36.24      3.27 o 
   5   5   8        0.48        1.91      3.47 o 
  -5   6   8        0.00        0.71      2.32 o 
  -4   6   8        1.15       -0.81      2.02 o 
  -3   6   8       30.83       29.31      3.14 o 
  -2   6   8       26.20       23.85      2.77 o 
  -1   6   8      116.42       98.12     12.72 o 
   0   6   8        0.48        1.05      1.76 o 
   1   6   8       75.67       84.60      5.24 o 
   2   6   8      109.12      103.60      5.71 o 
   3   6   8        0.06        4.03      2.64 o 
   4   6   8        8.53        7.99      2.95 o 
  -4   7   8        7.86        9.78      3.84 o 
  -3   7   8        7.20        1.78      3.29 o 
  -2   7   8       49.92       38.49      4.74 o 
  -1   7   8        1.33       -0.99      2.76 o 
   0   7   8        2.00        1.09      2.03 o 
   1   7   8       11.10        9.70      3.56 o 
   2   7   8        5.82        2.64      2.54 o 
   3   7   8        0.20        3.52      2.82 o 
   4   7   8        2.29       -0.17      4.17 o 
  -3   8   8        2.69       -2.42      3.04 o 
  -2   8   8        0.08       -2.92      2.92 o 
  -1   8   8       20.17       17.20      3.06 o 
   0   8   8       20.26       23.32      3.30 o 
   1   8   8       25.70       28.72      4.47 o 
   2   8   8        4.60        5.61      3.13 o 
  -7   0   9        1.10        4.17      4.34 o 
  -5   0   9       75.32       88.71      7.12 o 
  -3   0   9        1.76        0.95      1.65 o 
  -1   0   9       16.66       14.85      1.78 o 
   1   0   9      375.21      391.93      9.20 o 
   3   0   9       58.04       55.55      5.38 o 
   5   0   9      414.00      368.54     14.41 o 
  -7   1   9       26.41       23.83      4.10 o 
  -6   1   9       43.39       37.12      4.22 o 
  -5   1   9      178.65      173.76      6.75 o 
  -4   1   9       25.76       33.92      2.80 o 
  -3   1   9       85.39       85.55      3.47 o 
  -2   1   9       64.53       71.34      2.27 o 
  -1   1   9      994.89      955.38      7.36 o 
   0   1   9       43.31       38.47      1.45 o 
   1   1   9      624.58      642.09      6.64 o 
   2   1   9       39.96       45.92      2.60 o 
   3   1   9      184.15      190.27      6.19 o 
   4   1   9        6.26        5.60      2.27 o 
   5   1   9       95.78       90.92      5.40 o 
   6   1   9        7.23        9.36      3.01 o 
  -7   2   9        6.17        4.83      5.12 o 
  -6   2   9       12.93        5.19      3.47 o 
  -5   2   9       68.64       65.71      3.99 o 
  -4   2   9       64.70       64.66      3.46 o 
  -3   2   9        5.91        2.65      1.73 o 
  -2   2   9        6.77        6.78      1.27 o 
  -1   2   9      134.42      147.80      3.40 o 
   0   2   9        0.00        1.02      0.89 o 
   1   2   9        0.09       -0.60      0.85 o 
   2   2   9      159.91      155.69      4.31 o 
   3   2   9        1.87        2.02      1.65 o 
   4   2   9      157.04      148.91      6.01 o 
   5   2   9        2.65        2.34      2.02 o 
   6   2   9        2.56       -2.43      2.43 o 
  -6   3   9        6.13        9.52      3.24 o 
  -5   3   9       18.32       18.39      2.62 o 
  -4   3   9        3.65        1.94      1.58 o 
  -3   3   9       97.92       85.56      4.37 o 
  -2   3   9      418.99      412.74      6.26 o 
  -1   3   9       13.21       14.66      1.44 o 
   0   3   9       35.11       41.32      1.95 o 
   1   3   9       15.47       16.26      1.52 o 
   2   3   9       35.34       34.61      2.41 o 
   3   3   9      373.26      379.71     12.88 o 
   4   3   9        6.63        6.31      1.83 o 
   5   3   9        7.61        3.38      2.32 o 
   6   3   9        0.50        1.92      2.76 o 
  -6   4   9        2.27        0.52      2.70 o 
  -5   4   9        0.07        3.30      2.19 o 
  -4   4   9      111.77       97.47      4.52 o 
  -3   4   9      102.60      110.17      4.57 o 
  -2   4   9       37.70       32.85      2.79 o 
  -1   4   9        6.57        8.10      1.87 o 
   0   4   9      181.81      191.17      6.51 o 
   1   4   9       18.20       20.56      1.74 o 
   2   4   9        3.00        1.85      1.51 o 
   3   4   9      126.98      123.38      4.44 o 
   4   4   9        6.23       10.84      2.18 o 
   5   4   9        9.83       10.38      2.99 o 
  -6   5   9        0.64        4.94      3.58 o 
  -5   5   9       31.43       33.74      6.20 o 
  -4   5   9       19.48       20.56      2.93 o 
  -3   5   9      154.31      154.32      5.50 o 
  -2   5   9       74.25       81.38      5.43 o 
  -1   5   9       30.10       25.97      3.17 o 
   0   5   9        0.04       -0.47      1.29 o 
   1   5   9      127.40      132.88      4.86 o 
   2   5   9      102.41      102.68      4.21 o 
   3   5   9        5.21        3.52      1.79 o 
   4   5   9        8.93        6.08      2.10 o 
   5   5   9        0.67       -1.56      3.47 o 
  -5   6   9        4.25        2.51      2.49 o 
  -4   6   9        0.06       -2.01      2.01 o 
  -3   6   9       18.10       14.85      4.16 o 
  -2   6   9       10.43       11.84      2.39 o 
  -1   6   9       12.72       12.52      2.40 o 
   0   6   9        0.26        1.38      1.52 o 
   1   6   9       11.42        7.53      2.95 o 
   2   6   9       54.96       54.07      3.71 o 
   3   6   9        9.74        9.81      3.07 o 
   4   6   9        3.82        2.95      3.91 o 
  -4   7   9        0.41       -0.55      2.99 o 
  -3   7   9        3.13        0.93      3.29 o 
  -2   7   9        3.74        0.02      6.42 o 
  -1   7   9       17.40       18.30      3.83 o 
   0   7   9       25.12       19.65      5.90 o 
   1   7   9       46.64       52.19      4.82 o 
   2   7   9        0.40        1.44      2.64 o 
   3   7   9        0.03        0.20      2.69 o 
  -3   8   9        0.60        1.06      3.82 o 
  -2   8   9        2.17        3.40      5.56 o 
  -1   8   9        5.35        2.74      3.14 o 
   0   8   9        1.00        2.33      4.60 o 
   1   8   9       43.71       50.98      5.64 o 
   2   8   9        4.71        6.57      4.34 o 
  -6   0  10      134.60      140.61      9.72 o 
  -4   0  10      228.66      263.87     10.94 o 
  -2   0  10     1105.59     1115.84     14.41 o 
   0   0  10       47.22       45.78      2.76 o 
   2   0  10       28.79       30.03      3.82 o 
   4   0  10       77.61       61.45      6.08 o 
   6   0  10        9.55        6.94      4.17 o 
  -7   1  10        7.44        5.24      8.51 o 
  -6   1  10       57.99       68.55      5.16 o 
  -5   1  10        4.05        0.67      2.20 o 
  -4   1  10       32.61       31.70      2.80 o 
  -3   1  10      151.12      151.72      4.74 o 
  -2   1  10      298.93      306.31      4.53 o 
  -1   1  10      169.03      170.32      2.92 o 
   0   1  10       63.26       56.96      1.83 o 
   1   1  10       45.39       51.88      2.60 o 
   2   1  10      225.00      239.24      5.52 o 
   3   1  10       61.59       63.05      6.25 o 
   4   1  10      147.26      138.53      5.95 o 
   5   1  10       17.73       15.62      3.13 o 
   6   1  10        2.73        0.17      2.32 o 
  -7   2  10       14.70       10.80      3.48 o 
  -6   2  10        4.20        1.58      2.50 o 
  -5   2  10       13.86       12.86      2.70 o 
  -4   2  10       10.17       13.71      2.29 o 
  -3   2  10      329.65      322.77      5.66 o 
  -2   2  10        0.05       -1.05      1.05 o 
  -1   2  10      301.38      310.17      4.77 o 
   0   2  10      230.17      255.70      4.79 o 
   1   2  10       91.78       88.02      2.63 o 
   2   2  10        5.01        3.82      1.53 o 
   3   2  10       44.06       47.24      3.52 o 
   4   2  10       84.84       64.57      4.48 o 
   5   2  10       27.94       21.44      3.55 o 
   6   2  10        2.71        0.64      4.17 o 
  -6   3  10       14.91       14.06      3.73 o 
  -5   3  10        6.14        5.87      2.69 o 
  -4   3  10      159.81      157.63      4.52 o 
  -3   3  10        0.83        0.97      1.46 o 
  -2   3  10        2.93        4.60      1.41 o 
  -1   3  10        0.04        1.57      1.12 o 
   0   3  10      363.09      363.94      5.28 o 
   1   3  10        8.41        7.57      1.34 o 
   2   3  10       93.28       96.81      3.70 o 
   3   3  10        2.23        0.99      1.51 o 
   4   3  10        3.30        2.09      1.72 o 
   5   3  10        2.31        3.15      3.21 o 
  -6   4  10        1.58        1.08      2.92 o 
  -5   4  10        1.72        1.11      2.19 o 
  -4   4  10        0.34        2.53      2.03 o 
  -3   4  10       10.25       13.34      2.54 o 
  -2   4  10       25.54       24.76      4.61 o 
  -1   4  10       59.88       63.42      3.41 o 
   0   4  10       37.05       33.97      2.67 o 
   1   4  10        3.58        1.32      1.21 o 
   2   4  10       82.71       85.38      3.64 o 
   3   4  10      110.22      102.28      5.29 o 
   4   4  10       32.62       37.83      3.72 o 
   5   4  10        5.70        8.72      2.88 o 
  -5   5  10        5.06        5.97      2.65 o 
  -4   5  10        5.36        6.75      3.11 o 
  -3   5  10       17.21       14.13      2.92 o 
  -2   5  10        9.40        6.33      3.05 o 
  -1   5  10      142.70      144.06      6.31 o 
   0   5  10        4.97        7.56      2.04 o 
   1   5  10       17.54       18.24      3.89 o 
   2   5  10       58.65       67.73      3.10 o 
   3   5  10        0.14        3.35      1.80 o 
   4   5  10        6.67        6.73      3.08 o 
   5   5  10       34.09       59.02      8.16 o 
  -5   6  10        4.75        3.74      2.65 o 
  -4   6  10        1.01       -0.39      2.22 o 
  -3   6  10        1.49       -1.20      2.02 o 
  -2   6  10       61.93       66.28      4.01 o 
  -1   6  10       15.70       19.45      2.66 o 
   0   6  10       14.12       15.41      2.42 o 
   1   6  10       15.96       25.07      3.68 o 
   2   6  10       95.82       97.27      5.68 o 
   3   6  10        6.85        6.34      2.84 o 
   4   6  10        0.49       -0.60      3.73 o 
  -4   7  10        1.98        2.26      5.03 o 
  -3   7  10        6.78        3.99      3.65 o 
  -2   7  10      138.20      124.85      7.04 o 
  -1   7  10       13.73       17.29      3.96 o 
   0   7  10        0.61       -2.14      2.63 o 
   1   7  10       41.78       45.10      4.78 o 
   2   7  10        1.85       -0.44      3.82 o 
   3   7  10       10.54        9.55      4.86 o 
  -2   8  10        0.19       -1.43      3.28 o 
  -1   8  10       18.71       20.48      5.38 o 
   0   8  10        0.68       -0.18      3.08 o 
   1   8  10       14.90       20.77      4.22 o 
  -7   0  11        0.02        1.39      4.34 o 
  -5   0  11        4.43        2.78      3.12 o 
  -3   0  11       40.79       40.66      3.18 o 
  -1   0  11       63.11       74.29      5.03 o 
   1   0  11        5.22        6.21      2.52 o 
   3   0  11        1.41        1.56      2.60 o 
   5   0  11        8.34       10.42      3.82 o 
  -7   1  11        0.69        0.54      2.96 o 
  -6   1  11       16.57        9.63      3.56 o 
  -5   1  11      114.26      120.65      5.95 o 
  -4   1  11        9.87        9.82      2.23 o 
  -3   1  11        0.19       -0.20      1.52 o 
  -2   1  11       75.71       67.24      2.49 o 
  -1   1  11       45.83       48.03      1.81 o 
   0   1  11        0.10        0.27      0.98 o 
   1   1  11      128.25      132.76      6.54 o 
   2   1  11      126.91      112.16      4.09 o 
   3   1  11        7.16        7.64      2.09 o 
   4   1  11       78.43       68.93      4.72 o 
   5   1  11       56.84       61.28      5.09 o 
   6   1  11        1.37        0.41      2.86 o 
  -6   2  11        0.15        0.61      2.58 o 
  -5   2  11       46.19       52.24      3.57 o 
  -4   2  11       83.48       85.78      7.20 o 
  -3   2  11      161.83      161.31      4.22 o 
  -2   2  11       97.06       92.91      3.12 o 
  -1   2  11        1.78        0.31      1.15 o 
   0   2  11       92.84       92.20      3.11 o 
   1   2  11      265.43      257.44      6.38 o 
   2   2  11       13.26       15.96      2.06 o 
   3   2  11        0.21        3.01      1.83 o 
   4   2  11        0.01       -0.48      1.71 o 
   5   2  11       43.46       46.18      4.60 o 
  -6   3  11        5.43        4.83      5.03 o 
  -5   3  11        0.46        1.86      2.62 o 
  -4   3  11       61.02       52.35      3.00 o 
  -3   3  11        1.18        1.30      1.58 o 
  -2   3  11        2.13        4.02      1.53 o 
  -1   3  11       20.15       18.79      1.80 o 
   0   3  11       29.81       26.38      1.91 o 
   1   3  11        0.96        2.21      1.03 o 
   2   3  11        0.28        0.81      1.48 o 
   3   3  11      108.22      100.49      6.47 o 
   4   3  11       35.56       33.46      3.17 o 
   5   3  11       11.00       12.17      3.82 o 
  -6   4  11        3.85        7.81      3.53 o 
  -5   4  11        0.08        0.29      2.82 o 
  -4   4  11       37.78       42.72      4.18 o 
  -3   4  11      212.66      204.72      6.01 o 
  -2   4  11       71.89       83.80      4.13 o 
  -1   4  11       26.01       31.30      2.76 o 
   0   4  11        5.67        5.87      1.88 o 
   1   4  11       27.69       27.19      2.02 o 
   2   4  11       42.90       45.10      2.91 o 
   3   4  11        2.27        0.30      1.58 o 
   4   4  11        1.24       -0.78      1.60 o 
   5   4  11        0.13        0.39      2.51 o 
  -5   5  11        1.17       -2.23      2.23 o 
  -4   5  11        0.26       -1.99      1.99 o 
  -3   5  11       95.15       98.52      4.60 o 
  -2   5  11       77.40       82.27      4.23 o 
  -1   5  11        8.79        9.32      2.18 o 
   0   5  11        3.18        3.85      1.83 o 
   1   5  11       18.11       15.77      2.34 o 
   2   5  11      154.48      150.83      5.06 o 
   3   5  11       85.03       97.85      5.66 o 
   4   5  11       15.09       18.73      3.68 o 
  -4   6  11        0.12       -0.80      2.48 o 
  -3   6  11        1.56        3.21      2.21 o 
  -2   6  11       14.04       17.29      2.80 o 
  -1   6  11       15.38       13.27      4.03 o 
   0   6  11        0.10        0.18      1.77 o 
   1   6  11        0.12       -2.34      2.34 o 
   2   6  11        3.82        2.41      3.82 o 
   3   6  11       14.70       17.84      3.68 o 
   4   6  11       27.01       37.77      4.97 o 
  -3   7  11        2.46        5.73      5.21 o 
  -2   7  11        0.45       -3.46      3.56 o 
  -1   7  11        8.04        1.56      6.51 o 
   0   7  11       21.73       21.76      4.77 o 
   1   7  11       25.29       27.67      4.29 o 
   2   7  11        3.72        1.51      2.79 o 
   3   7  11        6.04       -0.87      4.17 o 
  -1   8  11        5.59        7.44      3.87 o 
   0   8  11       11.51        9.07      4.69 o 
   1   8  11       15.55       11.28      3.93 o 
  -6   0  12       20.70       20.83      5.38 o 
  -4   0  12      149.46      162.31      9.03 o 
  -2   0  12       23.19       22.63      2.86 o 
   0   0  12      531.52      535.64     15.36 o 
   2   0  12       13.15       18.57      3.99 o 
   4   0  12       83.95       81.24      7.29 o 
  -6   1  12       41.58       46.75      4.78 o 
  -5   1  12      142.36      147.86      6.55 o 
  -4   1  12      140.92      129.11      5.83 o 
  -3   1  12        9.93        8.90      2.01 o 
  -2   1  12       18.48       21.42      2.32 o 
  -1   1  12        0.02       -0.95      1.48 o 
   0   1  12       10.50        7.21      1.40 o 
   1   1  12       36.13       36.26      2.57 o 
   2   1  12      217.12      197.77      5.47 o 
   3   1  12       39.96       36.28      3.62 o 
   4   1  12      118.93      113.29      5.99 o 
   5   1  12        0.03        2.70      2.39 o 
  -6   2  12        6.02        6.25      4.43 o 
  -5   2  12        3.01        2.99      2.46 o 
  -4   2  12       74.79       73.29      5.61 o 
  -3   2  12       31.41       28.95      2.75 o 
  -2   2  12        4.77        9.18      1.62 o 
  -1   2  12       94.16       97.67      3.07 o 
   0   2  12       14.93       14.55      1.97 o 
   1   2  12        0.12       -0.97      1.34 o 
   2   2  12      162.46      165.76      5.09 o 
   3   2  12       14.01       12.94      2.20 o 
   4   2  12       16.39       16.58      3.13 o 
   5   2  12        0.00        3.25      2.51 o 
  -6   3  12        0.35       -2.78      3.30 o 
  -5   3  12       15.86       10.89      3.24 o 
  -4   3  12       78.48       80.97      4.33 o 
  -3   3  12      206.80      212.33      4.99 o 
  -2   3  12       12.16       10.55      1.78 o 
  -1   3  12        0.37        2.92      1.48 o 
   0   3  12       24.47       26.49      1.96 o 
   1   3  12        6.90        8.30      1.84 o 
   2   3  12      122.68      133.87      4.62 o 
   3   3  12      472.52      439.31      8.71 o 
   4   3  12        1.79       -0.17      1.77 o 
   5   3  12       10.94        9.49      3.04 o 
  -6   4  12        2.22       -2.07      3.04 o 
  -5   4  12        5.11        3.35      3.13 o 
  -4   4  12        8.63        4.67      2.37 o 
  -3   4  12       23.00       29.77      3.15 o 
  -2   4  12       18.51       18.64      2.68 o 
  -1   4  12       48.73       50.15      5.77 o 
   0   4  12        4.58        5.31      1.93 o 
   1   4  12       28.10       28.19      3.38 o 
   2   4  12        0.22        1.21      1.49 o 
   3   4  12       40.87       44.04      3.33 o 
   4   4  12       23.24       25.68      3.05 o 
   5   4  12        0.80        3.01      2.74 o 
  -5   5  12        2.79        3.08      3.57 o 
  -4   5  12       24.86       32.63      3.93 o 
  -3   5  12        4.27        4.22      2.77 o 
  -2   5  12       10.73       12.06      2.56 o 
  -1   5  12       45.99       44.72      3.35 o 
   0   5  12       11.56       13.62      2.36 o 
   1   5  12        0.83        0.16      1.58 o 
   2   5  12       17.73       16.00      3.04 o 
   3   5  12       12.95       11.39      4.08 o 
   4   5  12       23.69       18.77      3.59 o 
  -4   6  12        8.14       12.15      2.94 o 
  -3   6  12        1.21        2.22      2.26 o 
  -2   6  12       42.44       42.65      3.66 o 
  -1   6  12       20.39       21.59      2.87 o 
   0   6  12        1.69        1.60      2.32 o 
   1   6  12        0.63        2.91      2.00 o 
   2   6  12       20.47       28.47      6.25 o 
   3   6  12       24.36       28.49      6.16 o 
  -3   7  12        3.61        2.00      4.25 o 
  -2   7  12        0.06       -2.69      2.69 o 
  -1   7  12        0.59       -2.26      2.92 o 
   0   7  12        3.62        1.57      3.09 o 
   1   7  12       67.31       63.67      5.58 o 
   2   7  12        4.35        4.51      4.69 o 
  -5   0  13      152.66      154.85      9.72 o 
  -3   0  13       40.83       36.63      5.03 o 
  -1   0  13      255.04      242.20      8.16 o 
   1   0  13     1234.56     1209.14     17.18 o 
   3   0  13        6.56        4.34      2.78 o 
   5   0  13        0.39       -2.95      2.95 o 
  -6   1  13        5.88        4.82      2.76 o 
  -5   1  13       21.43       29.58      3.92 o 
  -4   1  13       43.60       46.43      3.99 o 
  -3   1  13        2.88        3.58      1.85 o 
  -2   1  13        0.44       -0.05      1.58 o 
  -1   1  13       19.50       16.89      1.88 o 
   0   1  13      290.90      274.14      5.04 o 
   1   1  13       45.57       44.52      2.92 o 
   2   1  13      261.64      251.16      5.43 o 
   3   1  13        8.08        9.16      3.82 o 
   4   1  13       14.33        8.05      3.21 o 
   5   1  13        3.04        4.13      2.86 o 
  -6   2  13        8.92       13.25      3.53 o 
  -5   2  13        8.67       10.83      2.94 o 
  -4   2  13       32.57       32.91      3.91 o 
  -3   2  13       56.82       55.07      4.49 o 
  -2   2  13        1.01       -1.01      1.33 o 
  -1   2  13       15.59       14.66      2.07 o 
   0   2  13      314.24      286.79      6.12 o 
   1   2  13        3.00        6.01      1.86 o 
   2   2  13      131.10      144.45      5.65 o 
   3   2  13       75.43       86.41      4.26 o 
   4   2  13        0.08        0.67      3.91 o 
   5   2  13        3.88        6.87      3.99 o 
  -6   3  13       11.77       14.23      5.56 o 
  -5   3  13        1.98        1.37      4.86 o 
  -4   3  13       21.52       23.41      3.71 o 
  -3   3  13        3.73        6.09      1.72 o 
  -2   3  13       19.18       16.17      1.98 o 
  -1   3  13       10.42        8.35      1.64 o 
   0   3  13       63.89       65.13      3.31 o 
   1   3  13      161.57      165.98      5.00 o 
   2   3  13        0.09       -0.96      1.42 o 
   3   3  13       25.30       34.44      3.14 o 
   4   3  13       20.81       27.71      3.16 o 
   5   3  13        0.16       -1.15      2.42 o 
  -5   4  13        0.08        1.45      2.88 o 
  -4   4  13       18.15       16.77      2.90 o 
  -3   4  13        2.19        2.71      2.68 o 
  -2   4  13       67.28       67.22      5.00 o 
  -1   4  13        0.93        1.31      1.89 o 
   0   4  13       31.74       29.86      5.38 o 
   1   4  13       30.48       29.84      3.66 o 
   2   4  13      121.40      120.31      6.51 o 
   3   4  13       39.29       41.59      3.42 o 
   4   4  13        0.11        4.46      2.06 o 
  -5   5  13        5.38        5.21      2.76 o 
  -4   5  13        1.29        1.43      2.86 o 
  -3   5  13       32.81       34.55      4.62 o 
  -2   5  13        0.19       -0.60      1.98 o 
  -1   5  13       32.27       31.47      4.76 o 
   0   5  13        1.18        1.32      3.01 o 
   1   5  13       16.55       14.24      5.99 o 
   2   5  13      142.04      136.07     12.06 o 
   3   5  13        0.20       -0.38      2.27 o 
   4   5  13        6.06        7.96      3.56 o 
  -4   6  13        1.85       -1.20      2.86 o 
  -3   6  13        8.69       13.31      2.91 o 
  -2   6  13       10.32        7.57      3.17 o 
  -1   6  13        2.46        0.59      2.09 o 
   0   6  13        2.45        1.79      2.08 o 
   1   6  13       30.33       34.06     11.20 o 
   2   6  13       33.28       40.27      6.77 o 
   3   6  13       15.17       11.80      4.86 o 
  -3   7  13        2.28        5.12      4.25 o 
  -2   7  13        7.96        4.16      8.51 o 
  -1   7  13        2.43       -3.04      3.04 o 
   0   7  13       17.53       13.67      3.74 o 
   1   7  13        9.28       10.59      5.03 o 
  -6   0  14       25.43       26.73      6.08 o 
  -4   0  14       86.83       89.58      7.46 o 
  -2   0  14       85.60       71.87      7.12 o 
   0   0  14      174.18      177.08     11.63 o 
   2   0  14      216.70      217.69     10.24 o 
   4   0  14        6.90        1.74      3.30 o 
  -6   1  14        0.86        3.20      4.25 o 
  -5   1  14        3.70        5.38      2.70 o 
  -4   1  14        3.94        4.12      2.45 o 
  -3   1  14       25.47       21.96      3.99 o 
  -2   1  14        4.87        4.26      1.76 o 
  -1   1  14      214.69      198.91      7.19 o 
   0   1  14       32.87       32.45      2.23 o 
   1   1  14      293.63      283.57      6.58 o 
   2   1  14      178.63      182.12      8.14 o 
   3   1  14       87.81       75.23      9.89 o 
   4   1  14        0.06       -0.71      2.00 o 
   5   1  14        7.00        8.54      3.06 o 
  -6   2  14       11.91       15.85      3.82 o 
  -5   2  14       63.79       67.45      5.12 o 
  -4   2  14       27.59       23.06      5.31 o 
  -3   2  14        2.90        4.68      2.09 o 
  -2   2  14      142.40      150.31      4.17 o 
  -1   2  14      120.57      115.94      4.30 o 
   0   2  14       40.57       46.47      3.08 o 
   1   2  14      445.29      417.80      8.00 o 
   2   2  14        0.50       -0.70      1.56 o 
   3   2  14        2.60        3.34      1.74 o 
   4   2  14        0.00       -2.14      2.52 o 
   5   2  14        0.26       -1.00      2.57 o 
  -5   3  14        4.67        3.32      8.25 o 
  -4   3  14       29.21       21.65      3.78 o 
  -3   3  14        1.66        3.23      2.60 o 
  -2   3  14      140.89      151.32      4.31 o 
  -1   3  14       89.01       89.96      3.90 o 
   0   3  14      110.34      114.69      4.23 o 
   1   3  14       27.17       28.32      3.44 o 
   2   3  14        1.41        1.27      1.85 o 
   3   3  14        3.76        3.84      1.88 o 
   4   3  14        1.49        2.92      1.97 o 
  -5   4  14        8.39       10.80      3.66 o 
  -4   4  14        0.53        0.22      2.20 o 
  -3   4  14        6.60        8.04      2.84 o 
  -2   4  14        0.35       -2.51      2.64 o 
  -1   4  14      133.05      149.99      6.75 o 
   0   4  14      133.71      142.33     12.59 o 
   1   4  14       33.76       34.04      3.95 o 
   2   4  14       76.91       73.28      5.31 o 
   3   4  14        5.13       11.18      3.16 o 
   4   4  14        0.77       -0.48      1.96 o 
  -4   5  14        1.98       -0.03      2.21 o 
  -3   5  14        3.55        5.11      2.92 o 
  -2   5  14        0.02        2.22      2.18 o 
  -1   5  14        1.59        2.79      3.68 o 
   0   5  14       40.68       44.13      6.25 o 
   1   5  14        0.31        0.08      2.37 o 
   2   5  14        5.38        4.88      2.75 o 
   3   5  14       33.83       42.34     13.54 o 
  -3   6  14        4.28        2.92      2.54 o 
  -2   6  14       14.47       16.29      3.00 o 
  -1   6  14        8.78        8.03      2.55 o 
   0   6  14        5.21        6.92      2.88 o 
   1   6  14        6.84       15.48      3.33 o 
   2   6  14        2.30       14.06      5.21 o 
  -2   7  14       10.12       13.45      6.68 o 
  -1   7  14        0.96        1.21      4.43 o 
   0   7  14        1.25        2.78      4.86 o 
   1   7  14       26.49       25.52      6.77 o 
  -5   0  15       32.87       29.16      5.73 o 
  -3   0  15      128.87      134.02      8.33 o 
  -1   0  15      210.84      195.62      6.60 o 
   1   0  15      181.63      184.18      6.81 o 
   3   0  15        0.45        2.08      2.78 o 
  -6   1  15       22.09       24.65      4.11 o 
  -5   1  15       10.50        8.39      3.06 o 
  -4   1  15       36.12       35.86      4.05 o 
  -3   1  15       75.38       73.04      5.90 o 
  -2   1  15      107.82      106.33      4.30 o 
  -1   1  15        8.11       12.84      2.17 o 
   0   1  15        0.25        2.06      1.33 o 
   1   1  15      336.66      325.25      9.02 o 
   2   1  15       34.04       35.63      2.65 o 
   3   1  15       22.94       23.99      4.08 o 
   4   1  15        0.72       -0.32      2.04 o 
  -5   2  15        5.44        2.97      2.54 o 
  -4   2  15        4.07        5.80      2.46 o 
  -3   2  15       91.99       91.60      5.01 o 
  -2   2  15        0.07       -1.12      1.56 o 
  -1   2  15        0.34        0.90      2.49 o 
   0   2  15       70.07       67.55      3.61 o 
   1   2  15       40.40       36.03      2.98 o 
   2   2  15       41.52       44.32      4.08 o 
   3   2  15        2.40        4.70      2.01 o 
   4   2  15        0.01        0.69      2.33 o 
  -5   3  15        0.04        0.87      3.65 o 
  -4   3  15        7.38       13.44      3.58 o 
  -3   3  15        4.76        7.30      2.39 o 
  -2   3  15        3.34        2.23      2.71 o 
  -1   3  15       29.75       22.29      2.52 o 
   0   3  15      224.59      213.85      5.83 o 
   1   3  15       85.77       89.39      4.13 o 
   2   3  15      131.20      129.43      4.98 o 
   3   3  15       11.02        8.04      2.24 o 
   4   3  15       26.56       27.58      3.36 o 
  -5   4  15        0.89        1.17      3.04 o 
  -4   4  15        1.19       -0.36      2.30 o 
  -3   4  15       15.31       27.22      3.39 o 
  -2   4  15       89.79       78.10      5.56 o 
  -1   4  15        0.68        0.36      2.69 o 
   0   4  15        5.85        5.22      2.67 o 
   1   4  15       16.81       14.65      3.29 o 
   2   4  15       34.54       34.93      4.25 o 
   3   4  15        6.44        6.46      2.79 o 
  -4   5  15        0.25       -0.87      2.36 o 
  -3   5  15       27.27       31.42      3.62 o 
  -2   5  15        1.32        2.18      2.88 o 
  -1   5  15      150.40      175.50     11.80 o 
   0   5  15        0.31       -0.10      2.78 o 
   1   5  15       25.40       27.58      4.11 o 
   2   5  15        8.93       10.46      3.06 o 
   3   5  15        0.47        4.02      2.74 o 
  -3   6  15        4.40        4.25      2.66 o 
  -2   6  15       12.73       17.30      3.15 o 
  -1   6  15       59.97       74.37      5.76 o 
   0   6  15       13.47       13.73      3.58 o 
   1   6  15        3.35        6.39      3.09 o 
   2   6  15        2.68        4.32      2.92 o 
  -4   0  16      110.49      127.77      9.20 o 
  -2   0  16      141.12      120.30      7.99 o 
   0   0  16      406.22      403.84     12.15 o 
   2   0  16        0.02        4.69      3.12 o 
   4   0  16       68.54       79.51      8.33 o 
  -5   1  16       13.93       15.03      3.41 o 
  -4   1  16        9.57       11.89      3.19 o 
  -3   1  16        0.55       -1.96      1.96 o 
  -2   1  16        8.36        5.66      1.93 o 
  -1   1  16       98.77       90.62      4.22 o 
   0   1  16      407.36      395.58      7.84 o 
   1   1  16      102.27       95.30      4.32 o 
   2   1  16       87.82       80.48      3.69 o 
   3   1  16       26.30       17.36      3.43 o 
   4   1  16        1.09        0.26      2.46 o 
  -5   2  16        3.76       -0.03      2.62 o 
  -4   2  16       15.69       18.70      3.38 o 
  -3   2  16        3.92        5.37      2.13 o 
  -2   2  16      153.17      149.40      5.20 o 
  -1   2  16      196.60      192.41      5.70 o 
   0   2  16      251.82      243.64      7.26 o 
   1   2  16       21.67       19.60      2.65 o 
   2   2  16       14.09       16.22      2.56 o 
   3   2  16        6.59        6.93      2.25 o 
   4   2  16        1.14       -1.96      2.29 o 
  -5   3  16        9.60       15.28      5.21 o 
  -4   3  16       10.93       12.74      3.36 o 
  -3   3  16       20.13       18.44      3.66 o 
  -2   3  16       91.38       86.58      5.58 o 
  -1   3  16       80.60       84.82      5.05 o 
   0   3  16        0.02        3.55      1.75 o 
   1   3  16        0.00       -0.88      1.49 o 
   2   3  16        4.23        6.88      2.60 o 
   3   3  16       10.35       18.08      3.77 o 
  -4   4  16        6.21        6.21      3.38 o 
  -3   4  16        9.84        7.28      3.17 o 
  -2   4  16        0.46        4.69      3.56 o 
  -1   4  16        8.68        6.15      2.71 o 
   0   4  16       21.60       23.24      3.78 o 
   1   4  16       11.58       10.00      2.96 o 
   2   4  16        0.62        2.21      3.21 o 
   3   4  16        0.24        4.13      2.76 o 
  -4   5  16       12.47       10.42      5.73 o 
  -3   5  16        1.68        3.71      2.55 o 
  -2   5  16        5.20       10.15      5.90 o 
  -1   5  16        0.00        0.63      2.63 o 
   0   5  16        0.73        3.04      3.99 o 
   1   5  16        7.30       12.16      3.31 o 
   2   5  16       20.37       14.91      5.64 o 
  -2   6  16        1.25        2.74      3.12 o 
  -1   6  16        2.62        4.25      4.95 o 
   0   6  16       12.81       16.10      4.34 o 
   1   6  16        0.32        2.17      2.75 o 
  -5   0  17        0.03       -0.69      3.47 o 
  -3   0  17      154.05      141.48      9.55 o 
  -1   0  17      167.41      147.73      8.85 o 
   1   0  17       13.00        5.56      4.25 o 
   3   0  17        1.64        4.69      3.47 o 
  -5   1  17        0.71        1.89      2.69 o 
  -4   1  17        4.99        3.12      2.60 o 
  -3   1  17        8.21        7.25      2.76 o 
  -2   1  17        0.00        0.04      1.33 o 
  -1   1  17       39.36       39.71      3.13 o 
   0   1  17        0.65        3.19      1.48 o 
   1   1  17       22.93       21.63      2.75 o 
   2   1  17        0.26        1.99      1.56 o 
   3   1  17       12.20       15.31      3.24 o 
   4   1  17        2.31        6.35      4.17 o 
  -5   2  17       13.16        5.00      3.01 o 
  -4   2  17        8.26        7.20      4.86 o 
  -3   2  17       53.18       56.71      4.70 o 
  -2   2  17        3.12        1.79      1.91 o 
  -1   2  17       19.64       20.72      2.93 o 
   0   2  17        2.36        2.43      1.76 o 
   1   2  17        2.03        2.59      1.81 o 
   2   2  17        1.89        0.54      1.71 o 
   3   2  17       45.86       45.32      3.99 o 
  -4   3  17        1.97        6.94      4.34 o 
  -3   3  17       27.08       29.50      4.29 o 
  -2   3  17        0.35       -1.54      2.52 o 
  -1   3  17       21.63       21.33      3.91 o 
   0   3  17        5.36        2.38      1.85 o 
   1   3  17      103.25       88.23      4.72 o 
   2   3  17        5.14        3.48      2.66 o 
   3   3  17        0.08       -1.86      1.86 o 
  -4   4  17        8.67       11.20      3.91 o 
  -3   4  17       34.61       39.86     13.28 o 
  -2   4  17       56.55       60.02      5.40 o 
  -1   4  17      156.07      156.15      7.48 o 
   0   4  17        0.32        2.98      2.41 o 
   1   4  17       17.64       23.61      3.85 o 
   2   4  17       20.32       18.72      3.74 o 
  -3   5  17       16.64       10.95      5.99 o 
  -2   5  17       48.70       51.76      5.36 o 
  -1   5  17        4.58        7.29      2.96 o 
   0   5  17       43.20       47.91      5.07 o 
   1   5  17        0.11        2.94      2.67 o 
  -4   0  18       38.87       32.64      6.25 o 
  -2   0  18        0.00        1.04      2.95 o 
   0   0  18        5.34        8.30      2.64 o 
   2   0  18       49.98       57.63      6.94 o 
  -5   1  18        3.82        6.10      2.92 o 
  -4   1  18        0.08       -1.84      2.45 o 
  -3   1  18       37.62       39.09      4.30 o 
  -2   1  18       22.96       13.43      3.11 o 
  -1   1  18       25.71       21.28      3.09 o 
   0   1  18       23.28       23.66      2.88 o 
   1   1  18        3.20        1.91      1.96 o 
   2   1  18       21.39       21.86      2.56 o 
   3   1  18       22.35       25.70      4.05 o 
  -4   2  18       32.68       38.66      6.51 o 
  -3   2  18        4.24        6.59      3.39 o 
  -2   2  18       92.60       88.57      4.52 o 
  -1   2  18        0.15        0.27      1.79 o 
   0   2  18       19.81       27.25      3.10 o 
   1   2  18       23.08       27.61      4.22 o 
   2   2  18        1.50        5.67      2.16 o 
   3   2  18        0.23        3.57      3.46 o 
  -4   3  18        2.11        6.08      4.69 o 
  -3   3  18        0.06       -2.37      2.37 o 
  -2   3  18       49.91       48.11      4.85 o 
  -1   3  18       29.87       31.80      4.17 o 
   0   3  18       10.41       12.16      3.25 o 
   1   3  18        2.33        4.35      1.91 o 
   2   3  18        7.66       13.19      2.62 o 
  -3   4  18        6.12        6.46      5.29 o 
  -2   4  18        1.00        1.93      3.21 o 
  -1   4  18        2.18        1.23      2.59 o 
   0   4  18       19.88       32.77      4.54 o 
   1   4  18        0.99        4.00      2.82 o 
   2   4  18        4.47        1.71      4.17 o 
  -2   5  18       11.04       16.29      4.00 o 
  -1   5  18        0.55        0.62      2.92 o 
   0   5  18        3.39        1.69      3.06 o 
  -3   0  19       24.82       26.56      5.56 o 
  -1   0  19       43.86       52.60      6.60 o 
   1   0  19        0.02        3.24      2.51 o 
   3   0  19       31.60       62.49      8.16 o 
  -4   1  19        4.23       -0.91      2.50 o 
  -3   1  19        8.46        5.55      2.76 o 
  -2   1  19        4.76        4.00      2.74 o 
  -1   1  19        6.75        2.39      2.28 o 
   0   1  19        1.05        3.12      2.00 o 
   1   1  19       22.31       23.33      3.03 o 
   2   1  19       12.47       15.41      2.38 o 
  -4   2  19       10.93       18.05      5.73 o 
  -3   2  19        5.77        7.64      2.95 o 
  -2   2  19       11.63        8.55      2.30 o 
  -1   2  19       21.23       28.98      3.23 o 
   0   2  19        3.49        2.04      1.99 o 
   1   2  19       11.51       14.68      4.64 o 
   2   2  19       12.54       22.44      3.14 o 
  -3   3  19        0.25        0.20      2.57 o 
  -2   3  19       22.31       16.58      4.51 o 
  -1   3  19        0.55       -0.36      2.57 o 
   0   3  19       10.00        8.14      3.01 o 
   1   3  19        9.94        8.90      3.09 o 
   2   3  19       20.52       19.47      3.39 o 
  -2   4  19        0.38        1.99      3.04 o 
  -1   4  19        1.19        1.89      2.67 o 
   0   4  19        0.13       -0.38      2.76 o 
   1   4  19        0.14        0.52      6.51 o 
  -2   0  20       37.72       64.75      7.64 o 
   0   0  20        7.46        8.16      4.17 o 
   2   0  20        1.18        4.17      3.99 o 
  -3   1  20        0.01        0.33      2.50 o 
  -2   1  20        2.53        4.51      3.04 o 
  -1   1  20        5.72        1.35      3.91 o 
   0   1  20       19.72       22.35      3.22 o 
   1   1  20        4.38        8.91      2.44 o 
   2   1  20        1.18        4.50      2.49 o 
  -3   2  20        0.15        0.03      2.64 o 
  -2   2  20        0.07        5.21      2.58 o 
  -1   2  20        7.21        7.55      2.36 o 
   0   2  20        5.07        3.17      2.14 o 
   1   2  20        5.09       10.16      2.58 o 
  -2   3  20        1.15        6.61      3.13 o 
  -1   3  20        9.05       14.12      7.20 o 
   0   3  20        0.01        1.07      2.59 o 
   1   3  20        0.11        1.56      2.58 o 
  -3   0  21       12.30       11.80      5.21 o 
  -1   0  21       17.22       17.88      5.21 o 
   1   0  21       87.36      102.25      9.20 o 
  -2   1  21        0.23        2.43      2.82 o 
  -1   1  21        2.65        3.40      2.79 o 
   0   1  21        0.17       -1.85      1.85 o 
   1   1  21        0.80        1.10      2.23 o 
  -2   2  21        1.32        2.79      2.67 o 
  -1   2  21       10.00       15.21      2.94 o 
   0   2  21        0.47        0.99      2.14 o 
                                                 
